# Supplementary material for: Desulfitobacterium elongatum sp. nov. NIT-TF6 Isolated from Trichloroethene-Dechlorinating Culture with Formate
Source: Microorganisms. 2025 Aug 9;13(8):1863. doi: 10.3390/microorganisms13081863 (PMC12388241; doi:10.3390/microorganisms13081863)
Supplement: Supplementary file 1 [file microorganisms-13-01863-s001.zip › Table S1.xlsx]

## Sheet: Supplementary Document
Supplementary material
Desulfitobacterium elongatum sp. nov. NIT-TF6 Isolated from Trichloroethene-Dechlorinating Culture with Formate
Udaratta Bhattacharjee 1,2†, Ryuya Tomita 1, Li Xie 3, and Naoko Yoshida 1,4†*
1 Department of Civil and Environmental Engineering, Nagoya Institute of Technology (Nitech), Gokiso-Cho, Showa-Ku, Nagoya 466-8555, Japan
2 Department of Biotechnology, School of Bio Engineering, SRM-Institute of Science and Technology, Kattankulathur, Chennai 603203, India
3 State Key Laboratory of Lake and Watershed Science for Water Security, Nanjing Institute of Geography and Limnology, Chinese Academy of Sciences, Nanjing 211135, China
4 Department of Civil Engineering, Graduate School of Engineering, Nagoya University, Nagoya 464-8603, Japan
*Correspondence: yoshida.naoko.r0@f.mail.nagoya-u.ac.jp; Tel: +81-52-735-5437
† These authors have contributed equally to this work

## Sheet: 0.48 mM PCE TCE
Pyruvate	日数(日）	ｴﾁﾚﾝ（μM)	VC（μM)	1,2-cis-DCE（μM)	TCE（μM)	PCE （μM)		Lactate	日数(日）	ｴﾁﾚﾝ（μM)	VC（μM)	1,2-cis-DCE（μM)	TCE（μM)	PCE （μM)		For+ace	日数(日）	ｴﾁﾚﾝ（μM)	VC（μM)	1,2-cis-DCE（μM)	TCE（μM)	PCE （μM)
	time (d)	ETH	VC	cisDCE	TCE	PCE			time (d)	ETH	VC	cisDCE	TCE	PCE			time (d)	ETH	VC	cisDCE	TCE	PCE
2024-11-08	0	0	0	0	0	470		2024-11-08	0	0	0	0	0.0097	370		2024-11-08	0	0.27	0	0	0	547
2024-11-18	10	0	0	0	0	470		2024-11-18	10	0	0	0	0	340		2024-11-18	10	0	0	0	0	534
2024-12-03	25	0	0	0	0	430		2024-12-03	25	0	0	0	0	340		2024-12-03	25	0	0	0	0	437
Pyruvate	日数(日）	ｴﾁﾚﾝ（μM)	VC（μM)	1,2-cis-DCE（μM)	TCE（μM)			Lactate	日数(日）	ｴﾁﾚﾝ（μM)	VC（μM)	1,2-cis-DCE（μM)	TCE（μM)			For+ace	日数(日）	ｴﾁﾚﾝ（μM)	VC（μM)	1,2-cis-DCE（μM)	TCE（μM)
	time (d)	ETH	VC	cisDCE	TCE				time (d)	ETH	VC	cisDCE	TCE				time (d)	ETH	VC	cisDCE	TCE
2024-11-08	0	0.72	0	0	566			2024-11-08	0	1.3	0	0	636			2024-11-08	0	0	0	0	559
2024-11-18	10	0	0	0	520			2024-11-18	10	1.7	0	0	623			2024-11-18	10	0	0	0	542
2024-12-03	25	0	0	0	467			2024-12-03	25	1.9	0	0	613			2024-12-03	25	0	0	0	533

## Sheet: 1 mM cis DCE and 1, 2 DCA
Pyruvate	日数(日）	ｴﾁﾚﾝ（μM)	VC（μM)	1,2-cis-DCE（μM)				Lactate	日数(日）	ｴﾁﾚﾝ（μM)	VC（μM)	1,2-cis-DCE（μM)				For+ace	日数(日）	ｴﾁﾚﾝ（μM)	VC（μM)	1,2-cis-DCE（μM)
	time (d)	ETH	VC	cisDCE					time (d)	ETH	VC	cisDCE					time (d)	ETH	VC	cisDCE
2024-11-18	0	0	0	902				2024-11-18	0	0	0	636				2024-11-18	0	0	0	932
2024-11-22	4	0	0	1045				2024-11-22	4	0	0	676				2024-11-22	4	0	0	1057
12/3/202412/3/2024	15	0	0	1144				2024-12-03	15	0	0	810				2024-12-03	15	0	0	1127
Pyruvate	日数(日）	ｴﾁﾚﾝ（μM)	VC（μM)	1,2-cis-DCE（μM)	DCA（mmol/bottle			Lactate	日数(日）	ｴﾁﾚﾝ（μM)	VC（μM)	1,2-cis-DCE（μM)	DCA（（mmol/bottle			For+ace	日数(日）	ｴﾁﾚﾝ（μM)	VC（μM)	1,2-cis-DCE（μM)	DCA（mmol/bottle
	time (d)	ETH	VC	cisDCE	DCA				time (d)	ETH	VC	cisDCE	DCA				time (d)	ETH	VC	cisDCE	DCA
2024-11-18	0	0	0	0	0.063			2024-11-18	0	0	0	0	0.012			2024-11-18	0	0	0	0	0.012
2024-11-22	4	0	0	0	0.061			2024-11-22	4	0	0	0	0.012			2024-11-22	4	0	0	0	0.012
2024-12-03	15	0	0	0	0.07			2024-12-03	15	0	0	0	0.012			2024-12-03	15	0	0	0	0.012
2024-12-10	21	0	0	0	0.061			2024-12-10	21	0	0	0	0.017			2024-12-10	21	0	0	0	0.012

## Sheet: 3.4 mM PCE
Pyruvate	日数(日）	ｴﾁﾚﾝ（μM)	VC（μM)	1,2-cis-DCE（μM)	TCE（μM)	PCE (μM)			For+ace	日数(日）	ｴﾁﾚﾝ（μM)	VC（μM)	1,2-cis-DCE（μM)	TCE（μM)	PCE (μM)
	time (d)	ETH	VC	cisDCE	TCE	PCE				time (d)	ETH	VC	cisDCE	TCE	PCE
2024-11-26	0	0	0	0	0.25	2960			2024-11-26	0	0	0	0	1.87	1750
2024-11-29	3	0	0	0	0.21	2840			2024-11-29	3	0	0	0	2.1	2100
2024-12-02	6	0	0	0	0.29	2400			2024-12-02	6	0	0	0	2.6	2600
2024-12-10	14	0	0	0	0	2389			2024-12-10	14	0	0	0	0	2530

## Sheet: 0.97 mM PCE
Pyruvate	日数(日）	ｴﾁﾚﾝ（μM)	VC（μM)	1,2-cis-DCE（μM)	TCE（μM)	PCE (μM)		For+acetate	日数(日）	ｴﾁﾚﾝ（μM)	VC（μM)	1,2-cis-DCE（μM)	TCE（μM)	PCE (μM)
	time (d)	ETH	VC	cisDCE	TCE	PCE			time (d)	ETH	VC	cisDCE	TCE	PCE
2024-11-28	0	0	0	0	0	0.65		2024-11-28	0	0.21	0	0	0	0.22
2024-12-02	4	0	0	0	0	0.94		2024-12-02	4	0	0	0	0	0.52
2024-12-10	12	0	0	0	0	0.89		2024-12-10	12	0	0	0	0	0.63
